# Supplementary material for: Pretrained Transformer Language Models Versus Pretrained Word Embeddings for the Detection of Accurate Health Information on Arabic Social Media: Comparative Study
Source: JMIR Form Res. 2022 Jun 29;6(6):e34834. doi: 10.2196/34834 (PMC9280463; doi:10.2196/34834)
Supplement: Multimedia Appendix 1 [file formative_v6i6e34834_app1.xlsx]

## Sheet: Sheet1
	id	accuracy
178	1113066484048093186	inaccurate
144	1111394771807936512	inaccurate
393	1105880131711787008	accurate
729	1163892215086833664	accurate
612	1102622266020585472	inaccurate
588	1164794399051714560	inaccurate
621	1151881520329760773	accurate
686	1159474304423059456	inaccurate
40	1167738424956280833	accurate
424	1103328343749992450	accurate
312	1102191657565466624	inaccurate
694	1163139046446698496	inaccurate
745	1154157356261019648	accurate
481	1105910814526132226	inaccurate
494	1163059360232292352	inaccurate
617	1104704132953358336	accurate
756	1167015854481006593	accurate
308	1162990226739998721	inaccurate
589	1111740948344721411	accurate
687	1106278577786572801	accurate
558	1158736361593233408	accurate
375	1105006939241660416	inaccurate
545	1113675094386184193	inaccurate
593	1166544470860603393	accurate
319	1113085673546739712	accurate
580	1163944851785695232	accurate
366	1114522517950083073	accurate
70	1111538595662360576	inaccurate
668	1101546273965031424	inaccurate
215	1102705278502359040	accurate
735	1108015286412869632	inaccurate
450	1106271999813406720	accurate
237	1163529070052872192	accurate
78	1166331406659805188	accurate
774	1155120380421509120	inaccurate
54	1157077929391734784	inaccurate
241	1152783117339496448	accurate
479	1106948862940508160	inaccurate
395	1110259726229692416	accurate
142	1109847512171638785	accurate
700	1155592115893743616	accurate
184	1110446350381006849	inaccurate
351	1153602164456972290	accurate
93	1116700549188071424	accurate
466	1116002913904734214	accurate
139	1106190822444285953	inaccurate
199	1152730901438259200	inaccurate
503	1156637553858158592	inaccurate
601	1164958887776272384	accurate
252	1114640998171336712	inaccurate
38	1106994482887708672	accurate
62	1114981170201137158	accurate
456	1167415238754471936	accurate
196	1166672601659400194	accurate
475	1164462213798727681	inaccurate
248	1161302984770412544	accurate
167	1165309595570647045	inaccurate
115	1108655933935230976	accurate
606	1110580063530086402	accurate
112	1162701820164300800	inaccurate
270	1163130965268602882	accurate
723	1107929658727821312	inaccurate
511	1102453693146902528	inaccurate
48	1109483543787393025	inaccurate
709	1116273235660816384	inaccurate
263	1104721111143645190	inaccurate
219	1155610144295854081	accurate
674	1166833604116254721	accurate
109	1105058337060728832	accurate
306	1107614944332267520	inaccurate
489	1157691196627738624	accurate
473	1109796583267360768	accurate
552	1167188328757780481	inaccurate
778	1114288976230277128	accurate
51	1112254749938802688	accurate
480	1109522461245083648	inaccurate
89	1158362464142184448	accurate
256	1166748535712186368	inaccurate
471	1166018954109825025	accurate
507	1102628316450906112	inaccurate
581	1154712549885190146	accurate
300	1108045856941490176	accurate
320	1104007985116921857	accurate
402	1159050025349132288	accurate
363	1160762932671725568	accurate
737	1101867385504624645	inaccurate
211	1108281863205015552	accurate
759	1164631638204178432	accurate
179	1158090205481590791	accurate
296	1116019286194180097	accurate
767	1159610338972774400	accurate
294	1103517411519750144	accurate
399	1150738007101775873	accurate
631	1164871807847010304	inaccurate
332	1158308768402288640	inaccurate
544	1112311794733854727	inaccurate
537	1105017222630658048	inaccurate
415	1110617586167959552	accurate
103	1108116292240896002	inaccurate
371	1158841153657147398	accurate
153	1157551112813236224	accurate
207	1162629608400752640	accurate
107	1112014922437795841	accurate
224	1102795971803664385	accurate
342	1105181656778981376	accurate
707	1157786504841891840	accurate
426	1156299675567308806	inaccurate
34	1113514054562271232	accurate
228	1110818415537782785	accurate
221	1159434235607998465	accurate
56	1159017903699746818	accurate
528	1160304644599533568	accurate
391	1113519828671840256	inaccurate
286	1151099159497367552	accurate
370	1164489119776550912	accurate
666	1157436740627521536	inaccurate
431	1104774137397022720	accurate
193	1112805261897555971	accurate
35	1113172512580472832	accurate
554	1154750801132347392	accurate
493	1161896972376322048	accurate
133	1106756599228612608	accurate
169	1114408799899668481	inaccurate
357	1153930313724248066	accurate
90	1105076099225190400	accurate
725	1112708697292103680	accurate
594	1155343237600677888	inaccurate
563	1160686046935474176	inaccurate
214	1165214064081014784	accurate
624	1116696267193712640	accurate
519	1166256080093143046	inaccurate
487	1156828183234338818	inaccurate
49	1105125510684831745	accurate
11	1109696345076629504	inaccurate
524	1113516424243437568	inaccurate
671	1115934266230235137	accurate
652	1167018758973657088	accurate
418	1151507121982398465	accurate
126	1112667299461369857	accurate
200	1105038248601141249	accurate
514	1111194656547766272	accurate
329	1152169144567177216	inaccurate
129	1102206995430555648	inaccurate
117	1166753585331355648	inaccurate
740	1164671103001911299	accurate
425	1153301449033605120	accurate
381	1155462965728088067	inaccurate
264	1112398930439036931	inaccurate
410	1104399730614910979	accurate
477	1106095192174723072	inaccurate
647	1114071994549534720	inaccurate
309	1105963660256653313	accurate
226	1156146565435842560	accurate
73	1165136449555095552	accurate
772	1156313527952584706	accurate
176	1151108151175012352	accurate
155	1158523075970895873	accurate
156	1152138684881428480	accurate
85	1106093186634694656	inaccurate
324	1151203170686767105	accurate
764	1166381849087741954	accurate
689	1150677002531332096	accurate
125	1153893500452257792	accurate
134	1165078772930011136	accurate
13	1156043110021046272	inaccurate
222	1167517521332899843	accurate
87	1166032367850545152	accurate
361	1166222042213076992	accurate
491	1112979356454973440	accurate
776	1164583006264332288	accurate
96	1154640217736929280	inaccurate
648	1159086926856695809	accurate
24	1114539859266482177	accurate
127	1107173746631168001	accurate
336	1154751698868592640	inaccurate
542	1113786331275177989	accurate
75	1110502162856112128	accurate
206	1158846397636141056	inaccurate
630	1105188618639941632	inaccurate
247	1106228466221895680	accurate
564	1165488539682971648	inaccurate
310	1160763188939513858	accurate
340	1158507295468396549	accurate
338	1104429597167357952	accurate
685	1109385455693414400	inaccurate
620	1157622168580218882	inaccurate
225	1109525217007882241	inaccurate
653	1150587313443004416	accurate
578	1165363783960678400	accurate
408	1106871986276450305	accurate
79	1117506546676719622	accurate
297	1114813760739467266	accurate
341	1158760765094019074	inaccurate
632	1166601026448830465	accurate
439	1163152194637651978	accurate
766	1110454178214805504	accurate
675	1116090880010739712	inaccurate
350	1110053985921183746	inaccurate
231	1164961755900067842	accurate
619	1161337822076387328	inaccurate
526	1155188475404177408	accurate
713	1161583398764326912	accurate
104	1163882934400638983	accurate
721	1102860805270396928	accurate
742	1163965209503064070	inaccurate
15	1115612267066855424	accurate
328	1163103537628188672	accurate
555	1108118504585220098	accurate
152	1115328457536430081	accurate
108	1103002235376754688	inaccurate
453	1163420920196804610	inaccurate
595	1112344874265776128	inaccurate
488	1103605379051778048	accurate
143	1165594344662994944	accurate
665	1167151780347727872	accurate
374	1108163908278411265	accurate
147	1113357829308653568	accurate
37	1117295712025313281	inaccurate
239	1160829622168293376	inaccurate
583	1103660449306996736	accurate
271	1101444253023129600	inaccurate
722	1156886991348350977	accurate
573	1105868582573891584	accurate
326	1113063934620184576	accurate
323	1166673548498415618	inaccurate
529	1156641981365477379	accurate
120	1117208457596362753	accurate
758	1161830978563772416	inaccurate
673	1116231991513505797	accurate
68	1165781475918340096	inaccurate
154	1113633810971791360	accurate
761	1111374184767086592	accurate
777	1166129276170768386	inaccurate
616	1151901194593476608	accurate
175	1156291569055649793	accurate
613	1105124895506219012	accurate
119	1102624934306697216	inaccurate
688	1105068359551315968	inaccurate
220	1151221995687690240	inaccurate
313	1106961597250093056	accurate
465	1156093677548318720	inaccurate
291	1108007535737536512	accurate
540	1106789938400514049	accurate
124	1111875056269955072	inaccurate
584	1102213379605827584	accurate
150	1154988743083925504	inaccurate
314	1107705095569969154	inaccurate
670	1164675141248458752	inaccurate
610	1160493390590554115	inaccurate
339	1114648978031763456	accurate
8	1166017459368779776	accurate
409	1107365947747323904	accurate
577	1161261287642472448	inaccurate
42	1112378532620128256	accurate
622	1106070379494289408	accurate
460	1167171334260056069	accurate
352	1113532197934313472	accurate
420	1161969746247585792	inaccurate
690	1104812121068433409	accurate
364	1153259368386899968	inaccurate
744	1159323319356854272	accurate
53	1116553671620194306	inaccurate
727	1107651709126492162	inaccurate
600	1117495793869570053	accurate
359	1110126179753824256	accurate
94	1113881429837012993	accurate
213	1158993780613230592	inaccurate
92	1152654932660629507	accurate
307	1166228738394034176	accurate
372	1150978363491672064	accurate
730	1103251766739693568	accurate
4	1162364700794990595	accurate
446	1161011829805633537	accurate
472	1101785090810613761	accurate
205	1154946538088685569	accurate
702	1153554097951465473	accurate
295	1101499789676605441	accurate
625	1158618722434781184	accurate
189	1162001088414924802	accurate
97	1155777484312289281	inaccurate
36	1167049154452959232	inaccurate
29	1164577747550777344	accurate
66	1108500979622789121	inaccurate
192	1163303263132934155	accurate
501	1117293993971322881	inaccurate
5	1108903641778454530	accurate
683	1108042655211102210	accurate
166	1150855811188580357	accurate
298	1161397298200551425	accurate
754	1162186154583744513	accurate
195	1157258171339198464	accurate
643	1153727609911566336	accurate
379	1113387093290618881	accurate
186	1156283202245398529	accurate
95	1108922107168280576	inaccurate
27	1164213069842538496	accurate
449	1156835033111547904	inaccurate
281	1166818357536014340	accurate
390	1114799220119285761	inaccurate
691	1110449279888490496	inaccurate
116	1109555078975946754	accurate
83	1158316800804818944	accurate
10	1160189056686395393	inaccurate
191	1104614038133186560	inaccurate
559	1105223585545752579	accurate
598	1167050834754068480	inaccurate
568	1113290586482561025	inaccurate
262	1158177154234011648	inaccurate
546	1116236908668096512	inaccurate
561	1162510243374469122	inaccurate
233	1154397172537987073	accurate
614	1107959566862610438	inaccurate
218	1104341270036705281	inaccurate
749	1158840430647226369	accurate
486	1163247961490505736	accurate
572	1155432811031146497	accurate
427	1157475125589151744	accurate
751	1163184076234403840	accurate
518	1103743873250152448	inaccurate
251	1107219599928582144	accurate
369	1153968063479332864	inaccurate
459	1103380864661180416	accurate
405	1112371226742321152	inaccurate
467	1116668884499746818	accurate
423	1153398469580771329	accurate
181	1167153019034722304	inaccurate
243	1167190907277533185	inaccurate
684	1158593332026781696	inaccurate
627	1110302565483380737	inaccurate
719	1103699456527077376	accurate
311	1104703552276979713	accurate
419	1153785225333235712	accurate
240	1115175775798427648	inaccurate
130	1163393690091565056	inaccurate
497	1155739749837135872	accurate
718	1166585800290709505	accurate
81	1103446114320220160	accurate
692	1110284122885373955	inaccurate
138	1110472976384868352	inaccurate
645	1157043124369330177	inaccurate
437	1167907913542668289	inaccurate
441	1154327177812332546	accurate
535	1162767942255292416	inaccurate
385	1163360173093728256	accurate
21	1157556226965852160	accurate
716	1109066770898395137	accurate
343	1164399498107478018	accurate
321	1154025681304469504	accurate
658	1154694904305672193	inaccurate
539	1105678294022844416	accurate
413	1106136585106534402	accurate
548	1167124783726780417	accurate
188	1108790513363283973	accurate
234	1108029492159758336	accurate
440	1107344855477424128	accurate
64	1154126606278905856	accurate
55	1167862063344914433	inaccurate
445	1106623760998821890	inaccurate
19	1155252930796249088	accurate
592	1113539216473055238	inaccurate
388	1110249401765822468	accurate
365	1115796565707362304	accurate
259	1163173930544377856	inaccurate
204	1102104672125501440	inaccurate
715	1153198081422348288	inaccurate
642	1109832459917639680	accurate
522	1164858617813712896	inaccurate
315	1114053964071350275	accurate
172	1153424479789277185	accurate
376	1104520003171291136	inaccurate
164	1157746150226714625	accurate
510	1104014718686117888	inaccurate
203	1161711061776703489	accurate
266	1101748258337157120	inaccurate
414	1110548790266728448	accurate
406	1107145666797756416	accurate
201	1101805085556908034	accurate
705	1107121071726178304	inaccurate
246	1102519262059606016	accurate
667	1110774704288251905	accurate
629	1167818139993870336	accurate
679	1111963072774762497	accurate
549	1150603329845846017	inaccurate
736	1152939992664199169	inaccurate
635	1111908617714917376	accurate
32	1158541931531685888	accurate
217	1160198960771977217	accurate
421	1112119881749671936	inaccurate
492	1161679680094818309	inaccurate
677	1112038891320721414	inaccurate
44	1157643331863752704	inaccurate
557	1158709283191762944	accurate
682	1114179249697644545	accurate
71	1108321232473096192	accurate
708	1111941913123479552	accurate
461	1150721852244942853	accurate
512	1105553779863236609	accurate
566	1161315086872526851	accurate
680	1163426017891049479	accurate
436	1106506589903699968	inaccurate
655	1106881685629612032	accurate
608	1110260793625505793	accurate
227	1103181894039023616	accurate
123	1160945728501493760	inaccurate
496	1101646899092824064	accurate
773	1116126206049517570	accurate
538	1153020133218168833	inaccurate
58	1105242842501390338	accurate
14	1165058171179864069	inaccurate
753	1159885295606800384	inaccurate
244	1167419371737759744	inaccurate
301	1165611726336864258	accurate
748	1158077869224005635	accurate
317	1158916001565683713	inaccurate
587	1101610843790368769	inaccurate
9	1101463332027027456	inaccurate
498	1159515309428170752	accurate
775	1166419821619290112	inaccurate
717	1107865937460584448	inaccurate
128	1104098560759529473	accurate
404	1154986035991973888	accurate
654	1113359242805731329	inaccurate
755	1158037921368334337	accurate
355	1164101118856613888	accurate
661	1160989330392772609	accurate
476	1108999994156175360	inaccurate
80	1153074815982559232	inaccurate
360	1109564165063168007	inaccurate
261	1105035366153797637	inaccurate
236	1158790559894581249	inaccurate
454	1154315508667146241	inaccurate
382	1164706999180939264	accurate
482	1163163654277292033	inaccurate
278	1162686781063598083	accurate
681	1108409536816336897	accurate
69	1116565509078536192	inaccurate
500	1157205254787801088	accurate
609	1107980849667080192	inaccurate
698	1110874226381283328	inaccurate
174	1108413899911643138	accurate
411	1105500180806279173	accurate
26	1113580334728273921	accurate
502	1104343988608352256	accurate
416	1116368519157944322	accurate
523	1103760995514806273	inaccurate
444	1115843401843466241	inaccurate
771	1114135597545738242	accurate
517	1114279080550178816	inaccurate
67	1165893080534396928	accurate
574	1151778751291805697	accurate
378	1156517555105931265	inaccurate
469	1163168171483901957	accurate
604	1114514668301770753	inaccurate
72	1102144935183159296	accurate
509	1104782490340864000	inaccurate
533	1104727598796541952	inaccurate
208	1150979943511351296	accurate
530	1105878195679780865	accurate
39	1166678321272410113	accurate
25	1157006862019190785	accurate
397	1115689102958059526	accurate
590	1163493195851927553	inaccurate
474	1104706592967147520	accurate
417	1164623362485817344	inaccurate
455	1161606861105315841	inaccurate
520	1112202261676081153	inaccurate
258	1108106036832026627	inaccurate
173	1165002855994011648	inaccurate
162	1165639263720882178	accurate
183	1111536369837461504	accurate
334	1150663723754774529	inaccurate
422	1165227553923244032	accurate
438	1156933360968753152	accurate
346	1164884454017576962	inaccurate
586	1161005418086313984	inaccurate
508	1112571773780930560	accurate
282	1164617253196881920	inaccurate
170	1160275287206182913	accurate
347	1156716854666301446	inaccurate
490	1151941790787919882	accurate
267	1106315131468812290	accurate
349	1158516494940196867	inaccurate
733	1154126010759155712	inaccurate
98	1163766205397786627	accurate
387	1163151461192048640	accurate
383	1116183679062220800	accurate
602	1104731242241683456	accurate
151	1107089000198823937	accurate
765	1165504348358676485	accurate
603	1103025000070725633	accurate
770	1153625104124960768	accurate
288	1102682186266886144	accurate
333	1152971500766543872	inaccurate
651	1163419039856758786	accurate
88	1116734163330261003	inaccurate
82	1158981219817807873	inaccurate
597	1158828408769581058	accurate
663	1165148636419895297	inaccurate
157	1167056806960484353	accurate
7	1104420238978891777	accurate
660	1111893117018488833	accurate
649	1115692411341156352	inaccurate
747	1162808815483359232	accurate
525	1105174569038594049	inaccurate
41	1110998433370906626	accurate
650	1151585477239197697	inaccurate
337	1108746328048390144	accurate
448	1111932685394604032	accurate
118	1160997801775587329	accurate
106	1110490853787738112	inaccurate
354	1112955037691666437	inaccurate
571	1167148644446998529	accurate
596	1103699065064189952	inaccurate
541	1106190232737718273	inaccurate
198	1102096657645293568	inaccurate
283	1157966110177792001	accurate
743	1160924333344268294	inaccurate
47	1109054102405873664	inaccurate
253	1115586277775114241	accurate
275	1114483748190470144	accurate
484	1155480361113141248	accurate
177	1156606150357508096	accurate
504	1154965708855529472	inaccurate
304	1105210641856561153	accurate
633	1105185710691233794	inaccurate
276	1152321674664128512	accurate
30	1159203977134837765	inaccurate
292	1112990491442929664	accurate
506	1102565727914156035	inaccurate
433	1156741582944645121	accurate
769	1101878350816165889	accurate
165	1110565613297172480	inaccurate
728	1165583224850014208	accurate
547	1159552419417772032	accurate
18	1154385594325315585	accurate
141	1111716213808418816	accurate
711	1101877753815724032	accurate
17	1111337626429198338	accurate
279	1163360311849684992	accurate
618	1159992607071752198	accurate
400	1156630384379084802	accurate
43	1153620530819477505	inaccurate
641	1159063183241486336	accurate
401	1116531382195556352	accurate
285	1156665817733521408	inaccurate
570	1107869436265095168	accurate
2	1152454813407428608	accurate
33	1157946256204996609	accurate
731	1102219299991834631	accurate
746	1165668443502317568	inaccurate
644	1155970138912411648	accurate
757	1108276320574697472	accurate
254	1109689314554855424	accurate
695	1102042507834216448	accurate
678	1153640905988952070	inaccurate
591	1108222501820252161	inaccurate
478	1104264301034913792	accurate
659	1101794644495663109	inaccurate
664	1104736943349346304	accurate
280	1165308778088214528	inaccurate
536	1103209266884890624	inaccurate
637	1158904147732828160	accurate
585	1109979069280632832	inaccurate
242	1160951470532919296	accurate
290	1150825536807153664	accurate
458	1114732934886567936	accurate
575	1157056143384109056	inaccurate
344	1104743342032764928	accurate
250	1113214528186089473	accurate
235	1116174028169986048	accurate
268	1116005979706023937	accurate
345	1104615875901050880	inaccurate
299	1151788306918756352	accurate
505	1115105446006853632	inaccurate
396	1158754784272367616	accurate
223	1102414725273530368	inaccurate
763	1115984212576935941	inaccurate
428	1154061626838081538	inaccurate
303	1163468398589882368	accurate
739	1160968586053267456	inaccurate
579	1108897532028092417	accurate
527	1105959268468035584	inaccurate
168	1111995793148391424	accurate
628	1155929341215178752	accurate
99	1102692409853513728	inaccurate
31	1116176973699649537	inaccurate
634	1108778401417056256	inaccurate
734	1150767340474249218	accurate
636	1151273645286875142	accurate
697	1158326279021584385	accurate
57	1110488566579322880	accurate
362	1154032209935962112	accurate
656	1155039981657874434	inaccurate
45	1114427246884921345	accurate
100	1104441636912803845	inaccurate
356	1104973879632711680	accurate
190	1114145666110902272	inaccurate
567	1162270288198819840	inaccurate
389	1113545984481603585	accurate
429	1111883320667836421	accurate
483	1167069862713319426	inaccurate
316	1164239051937013760	inaccurate
102	1104931879399116800	accurate
140	1111168400187969537	inaccurate
60	1110518557685805056	inaccurate
327	1108407853910417408	accurate
515	1104206381551374336	accurate
160	1153963283914940416	accurate
132	1105781825165774850	inaccurate
16	1115858133778423810	accurate
105	1102454664463814656	inaccurate
384	1109777218065100801	inaccurate
23	1101772820718198784	inaccurate
63	1106229576013762560	accurate
752	1111100889450926083	accurate
249	1106594880304959488	inaccurate
367	1105043427073376256	accurate
265	1114117304017489921	inaccurate
145	1103206716546711552	inaccurate
762	1103958539310190592	accurate
738	1114840039438061569	inaccurate
485	1102988416923459585	accurate
110	1164296230123515904	accurate
699	1157912983441420288	accurate
521	1162318109803450369	accurate
392	1103711151395926016	accurate
161	1113119159230128129	accurate
626	1163542925164216320	accurate
662	1105680191060406274	accurate
499	1164840480254771200	inaccurate
442	1167718024536887296	inaccurate
348	1159857451698708480	accurate
0	1150721316263272448	inaccurate
216	1114474805384896512	inaccurate
451	1154904147457662976	inaccurate
325	1103335778598510592	accurate
137	1165934155261239296	inaccurate
430	1116355474385973248	accurate
335	1160251341203283970	accurate
331	1159690851179728896	accurate
623	1160203367584583680	accurate
531	1101806798573580288	inaccurate
111	1106539177074745345	inaccurate
452	1163725879178125312	accurate
714	1107867846967738369	inaccurate
182	1157992340335800321	inaccurate
657	1102036460365115392	inaccurate
569	1167009384230203398	inaccurate
232	1113424749579898881	accurate
768	1114087847747891201	accurate
148	1113129208044249091	accurate
724	1165223698690969600	accurate
46	1164638978911494151	accurate
732	1164658547172528131	accurate
20	1166735594883571712	accurate
210	1107195523826622464	inaccurate
394	1104059135895748609	inaccurate
576	1161265499612819457	inaccurate
513	1110189153797455872	accurate
701	1115859766054666240	inaccurate
146	1162367597234597888	accurate
380	1159581662935691265	accurate
61	1166418744811413506	accurate
741	1158996443904036865	accurate
611	1151435109914030080	inaccurate
114	1166374553167286272	accurate
121	1108839650288943109	accurate
65	1110851460781072384	accurate
676	1106822408227434496	accurate
194	1153382576494645248	accurate
284	1163728659078946817	accurate
432	1107914500383100929	accurate
639	1105042680722132992	inaccurate
302	1167495956247568385	inaccurate
289	1106935183553560577	inaccurate
318	1156296514777550851	accurate
434	1111986857208885248	accurate
560	1108235989108051969	inaccurate
149	1106635507579187200	inaccurate
28	1111675652233748480	inaccurate
274	1113226559907880961	accurate
131	1107357038852694016	accurate
245	1102207156370186246	accurate
212	1108100889385021440	inaccurate
403	1151269540417953792	accurate
703	1160237035237466113	inaccurate
447	1101807855051657218	accurate
607	1109516193445171201	accurate
273	1155654102103277570	inaccurate
86	1167157385875611649	accurate
3	1106062742698557441	accurate
377	1109478617501913091	accurate
277	1164089176314318849	accurate
202	1163430558678093824	accurate
565	1102659983072727040	accurate
646	1112340351677878272	accurate
543	1115743360298434560	accurate
12	1106469461966684160	accurate
187	1103785819112914947	accurate
305	1167837494362198016	accurate
672	1161246197505560576	accurate
158	1163014990036635648	accurate
353	1107944444303691776	accurate
443	1107490122709135362	inaccurate
101	1108501485942378500	accurate
255	1106486508083654656	inaccurate
669	1156337155645562882	inaccurate
358	1154753239621017600	accurate
122	1108095458512125957	inaccurate
638	1159917373958369282	accurate
84	1104820893853908993	accurate
710	1116460479973556226	accurate
704	1159440243067621378	inaccurate
293	1117148425924108288	accurate
322	1104246293398872064	inaccurate
750	1160053158590255105	accurate
185	1163407421580222464	inaccurate
330	1156640903475400704	accurate
605	1152748602390929409	accurate
468	1102937381706051584	accurate
551	1109174429110562816	accurate
52	1152756280295141376	accurate
640	1164110443692138496	accurate
532	1108795669446299654	accurate
6	1110159565226737664	inaccurate
435	1159425392538787841	inaccurate
287	1103020638376263680	accurate
50	1106122183061852161	accurate
553	1159488680416960512	accurate
693	1113543628532613120	accurate
516	1166341395235274753	accurate
534	1106321255504986119	accurate
463	1152654932660629507	accurate
257	1112043375669202950	accurate
76	1103301742798819328	accurate
77	1115904382095249418	inaccurate
59	1111190512718020608	inaccurate
464	1162491237137563648	inaccurate
136	1162228803457785857	inaccurate
615	1151582346262401024	accurate
272	1113200802481491968	accurate
197	1115952600300625922	accurate
462	1161081112610922497	accurate
260	1105528306802311170	accurate
412	1104964147152711680	accurate
368	1106679827849990144	accurate
113	1164241935793565698	inaccurate
407	1153292829638221824	accurate
269	1167828270135558150	inaccurate
457	1155432995085594624	inaccurate
238	1117365599296823297	accurate
398	1159794465327976450	accurate
696	1103842408620531713	accurate
74	1151180380906696704	accurate
556	1164858035606626305	inaccurate
209	1116041150123655168	inaccurate
386	1112539084919107585	accurate
582	1112323729311318018	accurate
495	1157362607071870976	accurate
712	1155241473652273153	accurate
720	1157984623818883074	accurate
373	1112988346102530048	accurate
171	1166207299284819968	accurate
550	1151861092156661760	accurate
1	1167686936405905408	inaccurate
230	1107621422854225920	accurate
159	1112979750467878913	inaccurate
229	1106319509525331968	accurate
562	1117445997964201986	inaccurate
760	1101622465128787970	accurate
163	1110999717335445510	accurate
135	1102083921544704000	inaccurate
22	1103066526578601986	inaccurate
599	1110227781101731842	inaccurate
470	1166691903905157121	accurate
726	1112351947858890752	accurate
706	1151741686722310144	accurate
180	1117116237883092993	inaccurate
91	1164438259243606016	accurate
